# Supplementary material for: ART in Europe, 2017: results generated from European registries by ESHRE
Source: Hum Reprod Open. 2021 Aug 5;2021(3):hoab026. doi: 10.1093/hropen/hoab026 (PMC8342033; doi:10.1093/hropen/hoab026)
Supplement: Supplementary_Table_S2_final [file supplementary_table_s2_final.xls]

## Sheet: SubTable_2 (2)
Supplementary Table SII Size of the IVF clinics reporting to the register in 2017.
Country	IVF clinics in the country		Size of included clinics (cycles per year)
	All	Included	<100	%	100-199	%	200-499	%	500-999	%	≥1000	%
Albania	11	1
Armemia	6	5	2	40.0	1	20.0	1	20.0	2	40.0	0	0.0
Austria	29	29	8	27.6	5	17.2	10	34.5	4	13.8	2	6.9
Belarus	8	7	1	14.3	1	14.3	3	42.9	1	14.3	1	14.3
Belgium	18	18	0	0.0	0	0.0	2	11.1	3	16.7	13	72.2
Bosnia-Herzegovina	6	2	1	50.0	0	0.0	1	50.0	0	0.0	0	0.0
Bulgaria	36	36	21	58.3	4	11.1	9	25.0	2	5.6	1	2.8
Croatia	15	15	1	6.7	2	13.3	6	40.0	5	33.3	1	6.7
Czech Republic	44	44	3	6.8	1	2.3	8	18.2	19	43.2	13	29.5
Denmark	23	23	0	0.0	1	4.3	1	4.3	6	26.1	10	43.5
Estonia	6	6	1	16.7	0	0.0	3	50.0	2	33.3	0	0.0
Finland	16	16	1	6.3	3	18.8	6	37.5	4	25.0	2	12.5
France	103	103	2	1.9	4	3.9	14	13.6	42	40.8	41	39.8
Germany	134	127	6	4.7	10	7.9	38	29.9	45	35.4	35	27.6
Greece	37	29	5	17.2	4	13.8	5	17.2	8	27.6	3	10.3
Hungary	14	13	0	0.0	0	0.0	9	69.2	2	15.4	1	7.7
Iceland	1	1	0	0.0	0	0.0	0	0.0	1	100.0	0	0.0
Italy	204	204	61	29.9	29	14.2	70	34.3	30	14.7	14	6.9
Kazakhstan	15	8
Latvia	6	3	0	0.0	0	0.0	1	33.3	2	66.7	0	0.0
Lithuania	6	5	2	40.0	0	0.0	3	60.0	0	0.0	0	0.0
Luxembourg	1	1	0	0.0	0	0.0	0	0.0	1	100.0	0	0.0
Malta	2	2	1	50.0	0	0.0	1	50.0	0	0.0	0	0.0
Moldova	4	3	0	0.0	0	0.0	2	66.7	1	33.3	0	0.0
Montenegro	5	4	0	0.0	4	100.0	0	0.0	0	0.0	0	0.0
North-Macedonia	7	5	1	20.0	0	0.0	2	40.0	2	40.0	0	0.0
Norway	11	11	0	0.0	0	0.0	2	18.2	4	36.4	5	45.5
Poland	42	42	0	0.0	0	0.0	0	0.0	0	0.0	0	0.0
Portugal	24	24	4	16.7	2	8.3	10	41.7	6	25.0	2	8.3
Romania	19	10	3	30.0	0	0.0	5	50.0	2	20.0	0	0.0
Russia	220	159	7	4.4	14	8.8	41	25.8	53	33.3	44	27.7
Serbia	18	1	0	0.0	0	0.0	1	100.0	0	0.0	0	0.0
Slovenia	3	3	0	0.0	0	0.0	0	0.0	1	33.3	2	66.7
Spain	247	239	34	14.2	50	20.9	73	30.5	56	23.4	26	10.9
Sweden	17	17	0	0.0	0	0.0	0	0.0	8	47.1	9	52.9
Switzerland	27	27	3	11.1	6	22.2	9	33.3	9	33.3	0	0.0
The Nederlands	13	13	0	0.0	0	0.0	0	0.0	2	15.4	11	84.6
Ukraine	48	40	12	30.0	5	12.5	6	15.0	10	25.0	7	17.5
UK	85	85	7	8.2	8	9.4	16	18.8	30	35.3	24	28.2
All*	1531	1381	187	13.5	154	11.2	358	25.9	363	26.3	267	19.0
