# Supplementary material for: ART in Europe, 2017: results generated from European registries by ESHRE
Source: Hum Reprod Open. 2021 Aug 5;2021(3):hoab026. doi: 10.1093/hropen/hoab026 (PMC8342033; doi:10.1093/hropen/hoab026)
Supplement: Supplementary_Table_S3_final [file supplementary_table_s3_final.xls]

## Sheet: SubTable_3 (2)
Supplementary Table SIII Reporting methods in all countries reporting to the EIM in 2017.
Country	Requirements	Responsibility	Reporting methods
			Cycles	Deliveries
All reporting
Austria	Compulsory	National Health Authority	Individual cycles	Individual cycles
Belgium	Compulsory	National Health Authority	Individual cycles	Individual cycles
Bulgaria	Compulsory	National Health Authority	Summaries of cycles reported by the clinics	Summaries of cycles reported by the clinics
Croatia	Compulsory	National Health Authority	Individual cycles	Individual cycles
Czech Republic	Compulsory	National Health Authority	Individual cycles	Individual cycles
Denmark	Compulsory	National Health Authority	Individual cycles	Individual cycles
Estonia	Compulsory	National Health Authority	Summaries of cycles reported by the clinics	Summaries of cycles reported by the clinics
Finland	Compulsory	National Health Authority	Summaries of cycles reported by the clinics	Summaries of cycles reported by the clinics
France	Compulsory	National Health Authority	Individual cycles	Individual cycles
Iceland	Compulsory	Medical Organization	Summaries of cycles reported by the clinics	Summaries of cycles reported by the clinics
Italy	Compulsory	National Health Authority	Summaries of cycles reported by the clinics	Summaries of cycles reported by the clinics
Luxembourg	Compulsory	National Health Authority	Individual cycles	Individual cycles
Malta	Compulsory	National Health Authority	Individual cycles	Individual cycles
Norway	Compulsory	National Health Authority	Summaries of cycles reported by the clinics	Summaries of cycles reported by the clinics
Poland	Compulsory	Medical Organization	Summaries of cycles reported by the clinics	Summaries of cycles reported by the clinics
Portugal	Compulsory	National Health Authority	Individual cycles	Individual cycles
Slovenia	Compulsory	National Health Authority	Summaries of cycles reported by the clinics	Summaries of cycles reported by the clinics
Sweden	Voluntary	Medical Organization	Individual cycles	Individual cycles
Switzerland	Compulsory	Medical Organization	Individual cycles	Individual cycles
The Nederlands	Compulsory	Medical Organization	Summaries of cycles reported by the clinics	Summaries of cycles reported by the clinics
UK	Compulsory	National Health Authority	Individual cycles	Individual cycles
Partially reporting
Albania	Voluntary	Personal initiative	Individual cycles	Individual cycles
Armemia	Voluntary	National Health Authority	Summaries of cycles reported by the clinics	Summaries of cycles reported by the clinics
Belarus	Voluntary	Medical Organization	Summaries of cycles reported by the clinics	Summaries of cycles reported by the clinics
Bosnia-Herzegovina, Federation part	Voluntary	Personal initiative	Individual cycles	Individual cycles
Bosnia-Herzegovina, Republic of Srpska	Voluntary	National Health Authority	Summaries of cycles reported by the clinics	Summaries of cycles reported by the clinics
Germany	Voluntary	Medical Organization	Individual cycles	Individual cycles
Greece	Compulsory	National Health Authority	Summaries of cycles reported by the clinics	Summaries of cycles reported by the clinics
Hungary	Compulsory	National Health Authority	Individual cycles	Select
Kazakhstan	Voluntary	Medical Organization	Summaries of cycles reported by the clinics	Summaries of cycles reported by the clinics
Latvia	Voluntary	Personal initiative	Summaries of cycles reported by the clinics	Summaries of cycles reported by the clinics
Lithuania	Voluntary	Personal initiative	Summaries of cycles reported by the clinics	Summaries of cycles reported by the clinics
Moldova	Voluntary	Medical Organization	Summaries of cycles reported by the clinics	Summaries of cycles reported by the clinics
Montenegro	Voluntary	Medical Organization	Summaries of cycles reported by the clinics	Summaries of cycles reported by the clinics
North-Macedonia	Voluntary	National Health Authority	Summaries of cycles reported by the clinics	Summaries of cycles reported by the clinics
Romania	Compulsory	National Health Authority	Summaries of cycles reported by the clinics	Summaries of cycles reported by the clinics
Russia	Voluntary	Medical Organization	Summaries of cycles reported by the clinics	Summaries of cycles reported by the clinics
Serbia	Voluntary	Medical Organization	Summaries of cycles reported by the clinics	Summaries of cycles reported by the clinics
Spain	Compulsory	National Health Authority + Medical organisation	Summaries of cycles reported by the clinics	Summaries of cycles reported by the clinics
Ukraine	Voluntary	Medical Organization	Summaries of cycles reported by the clinics	Summaries of cycles reported by the clinics
