# Supplementary material for: ART in Europe, 2017: results generated from European registries by ESHRE
Source: Hum Reprod Open. 2021 Aug 5;2021(3):hoab026. doi: 10.1093/hropen/hoab026 (PMC8342033; doi:10.1093/hropen/hoab026)
Supplement: Supplementary_Table_S4_final [file supplementary_table_s4_final.xls]

## Sheet: SubTable_4 (2)
Supplementary Table SIV Countries where all clinics reported to the national register in 2017.
Country	Cycles	Population	Females of reproductive age (millions)	Cycles/million	Cycles/million females of reproductive age	ART deliveries	ART infants	National births	ART infants (%)
Austria	10019	8811782	1706955	1137	5870	2565	2824	87281	3.2
Belgium	31537	11351727	2188458	2778	14411	5328	5711	119690	4.8
Bulgaria	7158	7050034	1517000	1015	4719	1259		64359
Croatia	7221	4292667	814642	1682	8864	1243		1653
Czech Republic	34792	10589526	2102679	3286	16547	5652	6191	114789	5.4
Denmark	17544	5761051	1111557	3045	15783	3296	3411	61397	5.6
Estonia	2959	1315635	252790	2249	11705	630	725	13675	5.3
Finland	8587	5513130	1142081	1558	7519	1721		50855
France	108820	67187000	12759658	1620	8528	19021	20966	769553	2.7
Iceland	812	338349	70623	2400	11498	224	229	4075	5.6
Italy	79683	60536709	10862946	1316	7335	11271	12638	458151	2.8
Luxembourg	1146	602005	120858	1904	9482	211	243	6174	3.9
Malta	386	475701	99160	811	3893		48	4398	1.1
Norway	11436	5258317	988747	2175	11566	2164		57469
Poland	27807	38469803	5901471	723	4712	5174	5680	401982	1.4
Portugal	10264	10291027	1905187	997	5387	2094	2436	86498	2.8
Slovenia	4639	2066161	516256	2245	8986	987	1063	20241	5.3
Sweden	19870	10120242	5037580	1963	3944	5129	5289	117432	4.5
Switzerland	11019	8484130	1670818	1299	6595	1892	2195	87381	2.5
The Nederlands	27957	17081507	3128491	1637	8936	5150		169836
UK	69947	64739016	12971595	1080	5392	19960	22047	758065	2.9
All*	493603	340335519	66869552	1450.34	7381.58	94971	91696	3454954	2.7
ART cycles refer to IVF, ICSI, frozen embryo replacement (FER), egg donation (ED), IVM, frozen oocyte replacement (FOR) and PGD combined. 862 deliveries after IVM and FOR were excluded from the calculation.
Totals refer to these countries were data were reported.
