# Supplementary material for: ART in Europe, 2017: results generated from European registries by ESHRE
Source: Hum Reprod Open. 2021 Aug 5;2021(3):hoab026. doi: 10.1093/hropen/hoab026 (PMC8342033; doi:10.1093/hropen/hoab026)
Supplement: Supplementary_Table_S5_final [file supplementary_table_s5_final.xls]

## Sheet: SubTable_5 (2)
Supplementary Table SV Pregnancies and deliveries after IVF in 2017.
Country	Cycles	Aspirations	Freeze All		Transfers	Clinical Pregnancies	Deliveries	Pregnancies per cycle (%)	Pregnancies per aspiration (%)	Pregnancies per transfer (%)	Deliveries per cycle (%)	Deliveries per aspiration (%)	Deliveries per transfer (%)
			Oocytes	Embryos
Albania
Armemia	513	492	0	192	484	208	201	64.8	69.3	71.2	62.6	67.0	68.8
Austria		1702	0	0	1490	538	476		31.6	36.1		28.0	31.9
Belarus	1171	1117	9	63	980	408	308	37.1	39.0	44.9	28.0	29.5	33.9
Belgium		2819	0	318	2250	678	507		27.1	35.1		20.3	26.2
Bosnia-Herzegovina
Bulgaria	311	311	0	46	204	96	68	36.2	36.2	60.8	25.7	25.7	43.0
Croatia	1607		0	103	1270	425	331	28.3		36.4	22.0		28.4
Czech Republic
Denmark	7262	6525	0	476	5142	1477	857	21.8	24.4	31.7	12.6	14.2	18.4
Estonia	637	620	3	50	502	174	134	29.8	30.7	38.8	22.9	23.6	29.8
Finland	2471	2341	0	0	1688	537	409	21.7	22.9	31.8	16.6	17.5	24.2
France	23538	20768	8	2522	14701	4367	3685	20.8	23.9	35.9	17.5	20.2	30.3
Germany	18679	17771	0	0	13102	4460	3158	23.9	25.1	34.0	16.9	17.8	24.1
Greece	2166	2166	2	345	1493	539	392	29.6	29.6	47.0	21.6	21.6	34.2
Hungary	1386	1326	0	0	1156
Iceland		259	0	32	194	73	66		32.2	45.1		29.1	40.7
Italy	8049	7201	0	0	5527	1567	1067	19.5	21.8	28.4	13.3	14.8	19.3
Kazakhstan	1664	1285	0	0	1012	312	181	18.8	24.3	30.8	10.9	14.1	17.9
Latvia	265	265	3	51	179	76	55	36.0	36.0	60.8	26.1	26.1	44.0
Lithuania
Luxembourg	260	234	0	20	182	67	48	27.9	31.3	41.4	20.0	22.4	29.6
Malta	17	17	0	0	17
Moldova
Montenegro
North-Macedonia	421	385	0	2	356	131	40	31.3	34.2	37.0	9.5	10.4	11.3
Norway	3963	3759			2889	923	783	35.4	35.4	56.5	28.3	28.3	45.1
Poland	465	465	7	95	330	129	103	35.5	35.5	56.6	28.4	28.4	45.2
Portugal	2646	2521	5	397	1873	691	517	30.8	32.6	47.0	23.0	24.4	35.1
Romania	1168	1138	0	292	743	306	231	34.9	36.2	67.8	26.4	27.3	51.2
Russia	38874	37275	0	6287	28860	10887	7920	33.4	35.1	48.2	24.3	25.6	35.1
Serbia	147	146	1	7	118	46	38	33.1	33.3	41.8	27.3	27.5	34.5
Slovenia	1054	1010	1	45	830	308	252	30.6	32.0	39.3	25.0	26.1	32.1
Spain	6473	5831	0	1026	4120	1474	1098	27.1	30.7	47.6	20.2	22.9	35.5
Sweden	6187	5823	0	513	4647	1709	1453	30.1	32.2	41.3	25.6	27.4	35.1
Switzerland	986	907	0	0	679	215	165	21.8	23.7	31.7	16.7	18.2	24.3
The Nederlands	6417	5536	0	0	4922	1636	1204	25.5	29.6	33.2	18.8	21.7	24.5
Ukraine	849	826	45	137	644	292	232	43.8	45.3	63.2	34.8	36.0	50.2
UK	20953	18409	0	0	15891	5895	5149	28.1	32.0	37.1	24.6	28.0	32.4
All*	160599	151250	84	13019	118475	40644	31128	26.9	29.4	39.0	20.9	22.5	39.0
*Total refers to these countries where data were reported.
The recording of deliveries is incomplete, see Supplementary Table SXIII.
For Austria, Belgium and Iceland no data on initiated cycles available. For Croatia no data on aspirations available
Data on deliveries not available for Austria, Hungary, Lithuania and Romania.
No data available for the Czech Republic.
