# Supplementary material for: ART in Europe, 2017: results generated from European registries by ESHRE
Source: Hum Reprod Open. 2021 Aug 5;2021(3):hoab026. doi: 10.1093/hropen/hoab026 (PMC8342033; doi:10.1093/hropen/hoab026)
Supplement: Supplementary_Table_S6_final [file supplementary_table_s6_final.xls]

## Sheet: SubTable_6 (2)
Supplementary Table SVI Pregnancies and deliveries after ICSI in 2017.
Country	Cycles	Aspirations	Freeze All		Transfers	Clinical Pregnancies	Deliveries	Pregnancies per cycle (%)	Pregnancies per aspiration (%)	Pregnancies per transfer (%)	Deliveries per cycle (%)	Deliveries per aspiration (%)	Deliveries per transfer (%)
			Oocytes	Embryos
Albania	105	105	1	12	90	39	31	42.4	42.4	50.6	33.7	33.7	40.3
Armemia	642	636	0	276	625	243	234	66.4	67.5	69.6	63.9	65.0	67.0
Austria		5298	0	0	4380	1510	1293		28.5	34.5		24.4	29.5
Belarus	1570	1511	7	153	1345	533	390	37.8	39.5	45.0	27.7	28.9	32.9
Belgium		13133	0	1791	10078	2915	2080		25.7	35.2		18.3	25.1
Bosnia-Herzegovina			2	45	494	156	115			34.9			25.7
Bulgaria	4644	4644	183	891	2782	944	690	26.4	26.4	55.3	19.3	19.3	40.4
Croatia	2727		0	212	2152	652	529	25.9		33.6	21.0		27.3
Czech Republic	15557	15122	8	343	10887	3387	2119	22.3	22.9	32.1	13.9	14.3	20.1
Denmark	6394	5659	50	577	4111	1332	955	23.1	26.5	38.2	16.6	19.0	27.4
Estonia	1203	1199	6	105	991	355	263	32.5	32.6	40.3	24.1	24.2	29.9
Finland	1790	1679	0	0	1193	352	279	19.7	21.0	29.5	15.6	16.6	23.4
France	44165	41412	220	4683	29617	8767	7583	22.3	24.0	35.5	19.3	20.8	30.7
Germany	53290	50863	0	0	41153	13516	9655	25.4	26.6	32.8	18.1	19.0	23.5
Greece	13588	13588	55	3262	6492	2496	1730	24.3	24.3	78.6	16.8	16.8	54.5
Hungary	4022	4003	0	0	3698
Iceland		221	0	24	169	59	48		29.9	40.7		24.4	33.1
Italy	44965	40710	0	0	28305	7743	4962	17.2	19.0	27.4	11.0	12.2	17.5
Kazakhstan	3497	3497	0	0	2172	828	459	23.7	23.7	38.1	13.1	13.1	21.1
Latvia	581	581	0	131	422	147	106	32.7	32.7	50.5	23.6	23.6	36.4
Lithuania
Luxembourg	457	419	0	54	305	117	89	29.0	32.1	46.6	22.1	24.4	35.5
Malta	214	204	5	0	180
Moldova	960	891	0	172	701	301	220	38.2	41.9	56.9	27.9	30.6	41.6
Montenegro	582	575	0	33	454	140	109	25.5	25.8	33.3	19.9	20.1	25.9
North-Macedonia	2100	1885	29	100	1533	621	519	31.5	35.4	44.2	26.3	29.6	37.0
Norway	2997	2856			2196	677	586
Poland	14100	13923	137	2737	9101	3700	2265	33.0	33.5	59.4	20.2	20.5	36.4
Portugal	3681	3490	13	675	2379	759	563	25.4	27.1	44.9	18.8	20.1	33.3
Romania	1732	1631	6	423	1049	417	332	32.0	34.7	67.3	25.5	27.6	53.5
Russia	48739	47500	0	9822	34031	11927	8243	30.6	31.7	49.3	21.2	21.9	34.0
Serbia	75	74	0	6	58	22	18	31.9	32.4	42.3	26.1	26.5	34.6
Slovenia	2092	2047	3	87	1619	479	385	23.9	24.5	31.3	19.2	19.7	25.2
Spain	43790	38607	1843	9065	23231	8236	6024	25.0	29.7	66.8	18.3	21.7	48.9
Sweden	5906	5540	0	516	4309	1453	1203	27.0	28.9	38.3	22.3	23.9	31.7
Switzerland	5013	4629	0	0	3266	1106	842	22.1	23.9	33.9	16.8	18.2	25.8
The Nederlands	7574	6500	0	0	5793	2177	1676	28.7	33.5	37.6	22.1	25.8	28.9
Ukraine	10904	10690	87	5254	5349	2415	1911	43.4	45.1	22.6	34.4	35.7	35.7
UK	22594	22402	0	0	20108	7462	6546	33.0	33.3	37.1	29.0	29.2	32.6
All*	372332	367796	2655	41449	266818	87983	65052	25.7	27.3	40.2	19.0	20.2	29.7
*Total rates refer to these countries were data were reported.
The recording of deliveries is incomplete, see Suppl Table XIII.
For Austria, Belgium and Iceland no data on initiated cycles available. For Bosnia no initiated cycles and aspirations are available.
For Lithuania, no data are available. For Hungary ans Malta no data on pregnancies ande deliveries are available.
