# Supplementary material for: ART in Europe, 2017: results generated from European registries by ESHRE
Source: Hum Reprod Open. 2021 Aug 5;2021(3):hoab026. doi: 10.1093/hropen/hoab026 (PMC8342033; doi:10.1093/hropen/hoab026)
Supplement: Supplementary_Table_S7_final [file supplementary_table_s7_final.xls]

## Sheet: SubTable_7 (3)
Supplementary Table SVII Pregnancies and deliveries after FER (IVF and ICSI together) in 2017.
Country	Thawings	Transfers	FER transfer cleavage	FER transfer blastocyst	FER transfer unknown	% FER transfer cleavage	% FER transfer blastocyst	Clinical Pregnancies	Clinical Pregnancies cleavage	Clinical Pregnancies blastocyst	Deliveries	Pregnancies per thawing (%)	Pregnancies per transfer (%)	Pregnancies per cleavage stage transfer (%)	Pregnancies per blastocyst stage transfer (%)	Deliveries per thawing (%)	Deliveries per transfer (%)
Albania	82	82	77	5	0	93.9024	6.09756	23	20	3	17	28.0	28.0	25.974	60	20.7	20.7
Armemia	675	669	294	375	0	43.9462	56.0538	248	100	148	223	36.7	37.1	34.0136	39.4667	33.0	33.3
Austria	2801	2776			2776			922			796	32.9	33.2			28.4	28.7
Belarus	663	652	194	458	0	29.7546	70.2454	259	81	178	164	39.1	39.7	41.7526	38.8646	24.7	25.2
Belgium	12881	12157			12157			3491			2422	27.1	28.7			18.8	19.9
Bosnia-Herzegovina	80	80	36	44	0	45	55	31	13	18	16	38.7	38.7	36.1111	40.9091	20.0	20.0
Bulgaria	1365	1185			1185			388			288	28.4	32.7			21.1	24.3
Croatia		1389			1389			470			383		33.8				27.6
Czech Republic	13907	13528			13528			4133			2460	29.7	30.6			17.7	18.2
Denmark											1307
Estonia	890	815	195	620	0	23.9264	76.0736	248	50	198	167	27.9	30.4	25.641	31.9355	18.8	20.5
Finland		3584			3584			1125		0	849		31.4				23.7
France	37469	36041	14141	21900	0	39.2359	60.7641	8566	2752	5814	7189	22.9	23.8	19.4611	26.5479	19.2	19.9
Germany	27234	26072	19260	6812	0	73.8724	26.1276	7228	4997	2231	4808	26.5	27.7	25.945	32.751	17.7	18.4
Greece	5192	5088	1831	3257	0	35.9866	64.0134	2254	640	1614	1257	43.4	44.3	34.9536	49.5548	24.2	24.7
Hungary
Iceland	267	267			267			112			86	41.9	41.9			32.2	32.2
Italy	17281	16673			16673			5059			3486	29.3	30.3			20.2	20.9
Kazakhstan	2416	2313	2289	0	24	100	0	1186	1158		640	49.1	51.3	50.5898		26.5	27.7
Latvia	549	541	163	378	0	30.1294	69.8706	236	41	195	162	43.0	43.6	25.1534	51.5873	29.5	29.9
Lithuania	187	186	9	22	155	29.0323	70.9677	68	1	7	6	36.4	36.6	11.1111	31.8182	3.2	3.2
Luxembourg	429	414	364	50	0	87.9227	12.0773	125	106	19	74	29.1	30.2	29.1209	38	17.2	17.9
Malta
Moldova	346	321					0	134			74	38.7	41.7			21.4	23.1
Montenegro	84	84	44	40	0	52.381	47.619	22	13	9	20	26.2	26.2	29.5455	22.5	23.8	23.8
North-Macedonia	277	277	151	126	0	54.5126	45.4874	116	51	265	86	41.9	41.9	33.7748	210.317	31.0	31.0
Norway	4476	3616			3616			985			795	22.0	27.2			17.8	22.0
Poland	10390	10152	2859	7093	200	28.7279	71.2721	3720	846	2874	2288	35.8	36.6	29.5908	40.5188	22.0	22.5
Portugal	2317	2234	988	1246	0	44.2256	55.7744	781	263	518	575	33.7	35.0	26.6194	41.573	24.8	25.7
Romania	1452	1414	226	1188	0	15.983	84.017	486	44	442	384	33.5	34.4	19.469	37.2054	26.4	27.2
Russia	35979	35628	1011	26112	8505	3.72746	96.2725	14447	310	10953	9973	40.2	40.5	30.6627	41.9462	27.7	28.0
Serbia	34	31	16	15	0	51.6129	48.3871	14	7	7	0	41.2	45.2	43.75	46.6667
Slovenia	1422	1367	17	1350	0	1.2436	98.7564	470	5	465	345	33.1	34.4	29.4118	34.4444	24.3	25.2
Spain	27690	26539	12505	14034	0	47.1193	52.8807	9667	3696	5971	6805	34.9	36.4	29.5562	42.5467	24.6	25.6
Sweden		7006	834	6172	0	11.9041	88.0959	2767	230	2337	2301		39.5	27.5779	37.8645		32.8
Switzerland	4944	4261	2732	1529	0	64.1164	35.8836	1252	716	536	881	25.3	29.4	26.2079	35.0556	17.8	20.7
The Nederlands		13469			13469			3166			2187		23.5				16.2
Ukraine	9080	8887	3215	5672	0	36.1764	63.8236	4391	1243	3148	3428	48.4	49.4	38.6625	55.5007	37.8	38.6
UK	20443	19899	1767	18132	0	8.87984	91.1202	7348	366	6982	6373	35.9	36.9	20.7131	38.5065	31.2	32.0
All*	243302	259697	65218	116630	77849	35.864	64.136	85938	17749	44932	63315	30.2	33.1	27.2149	38.5253	23.1	23.9
The recording of deliveries is incomplete, see Supplementary Table SXIV. *Total rates refer to these countries where data were reported.
Data on the number of thawings are not available for Croatia, Finland, Sweden and the Netherlands.
For Denmark no data on thawings, transfers or pregnancies are available.
For Hungary and Malta, no data are available.
