# Supplementary material for: ART in Europe, 2017: results generated from European registries by ESHRE
Source: Hum Reprod Open. 2021 Aug 5;2021(3):hoab026. doi: 10.1093/hropen/hoab026 (PMC8342033; doi:10.1093/hropen/hoab026)
Supplement: Supplementary_Table_S8_final [file supplementary_table_s8_final.xls]

## Sheet: SubTable_8 (2)
Supplementary Table SVIII Pregnancies and deliveries after ED (fresh and frozen cycles) in 2017.
Country	Donation	Aspirations, fresh	Transfers, fresh	Transfers FOR	Transfers, thawed	Pregnancies, fresh	Pregnancy FOR	Pregnancies, thawed	Pregnancies/fresh ET (%)	Pregnancy FOR %	Pregnancies/thawed ET (%)	Deliveries, fresh +FOR+ frozen	Deliveries/aspiration (%)	Deliveries/ ET (%)
Albania	14	14	14	10	0	6	4	0	42.9	40.0		8	57.1	33.3
Armemia	102		102	15	303	59	8	137	41.8	53.3	45.2			38.1
Austria			218			60			27.5
Belarus	38	38	35	21	5	9	5	3	25.7	23.8	60.0	13	34.2	21.3
Belgium	638	576	433	141	760	113	43	215	26.1	30.5	28.3	237	41.1	17.8
Bosnia-Herzegovina
Bulgaria		481	288	0	426	139	0	145	48.3		34.0	213	44.3	29.8
Croatia
Czech Republic	5335	5314	5223	92	13	2205	30	3	42.2	32.6	23.1	1073	20.2	20.1
Denmark	503	503	189	0	609	73	0	205	38.6		33.7	134	26.6	16.8
Estonia	228	228	107	12	97	37	6	38	34.6	50.0	39.2	66	28.9	30.6
Finland	432	369	147	95	403	65	38	116	44.2	40.0	28.8	147	39.8	22.8
France		756	549	345	565	167	90	124	30.4	26.1	21.9	321	42.5	22.0
Germany
Greece	1999	1980	2053	221	2734	1124	133	1370	54.7	60.2	50.1	1636	82.6	32.7
Hungary	27		23
Iceland		39	43		22	22		9	51.2		40.9	24	61.5	36.9
Italy			43	3422	1399	15	1135	517	34.9	33.2	37.0	1063		21.9
Kazakhstan	525	525	348	212	543	187	72	209	53.7	34.0	38.5	168	32.0	15.2
Latvia	114	114	76	5	78	30	1	33	39.5	20.0	42.3	45	39.5	28.3
Lithuania
Luxembourg
Malta
Moldova
Montenegro
North-Macedonia	62	62	58	84	0	23	28	0	39.7	33.3		31	50.0	21.8
Norway
Poland	435	429	209	630	418	72	245	187	34.4	38.9	44.7	328	76.5	26.1
Portugal	753	730	487	268	537	256	127	221	52.6	47.4	41.2	397	54.4	30.7
Romania	27	27	13		16	6		5	46.2		31.3	9	33.3	31.0
Russia	4620	4382	2610	1996	3171	1253	819	1427	48.0	41.0	45.0	2429	55.4	31.2
Serbia
Slovenia	2	2	2		3	0		1	0.0		33.3	1	50.0	20.0
Spain	17769	15136	11440	6072	13929	6255	3103	5649	54.7	51.1	40.6	10842	71.6	34.5
Sweden			72	16	179	26	5	66	36.1	31.3	36.9	76		28.5
Switzerland
The Nederlands
Ukraine	1157	1145	211	127	796	130	72	495	61.6	56.7	62.2	577	50.4	50.9
UK	1593	1593	1454	345	1757	693	152	636	47.7	44.1	36.2	1299	81.5	36.5
All*	36373	34443	26447	14129	28763	13025	6116	11811	49.2	43.3	41.1	21137	58.4	30.7
*Total rates refer to these countries were data were reported. The recording of deliveries is incomplete, see Supplementary Table SXVI.
No data available for Bosnia, Croatia, Germany, Hungary, Lithuania, Luxembourg, Malta, Moldova, Montenegro, Norway, Serbia, Switzerland and The Netherlands
Deliveries (for fresh, FOR and FET) are the total of all deliveries during the one year period (not originating from the same aspiration).
