# Supplementary material for: ART in Europe, 2017: results generated from European registries by ESHRE
Source: Hum Reprod Open. 2021 Aug 5;2021(3):hoab026. doi: 10.1093/hropen/hoab026 (PMC8342033; doi:10.1093/hropen/hoab026)
Supplement: Supplementary_Table_S9_final [file supplementary_table_s9_final.xls]

## Sheet: SubTable_9 (2)
Supplementary Table SIX Aspirations, pregnancy and delivery rates by age distribution (years) of women treated with IVF in 2017.
Country	Aspirations (%)			Pregnancy rates (%)			Delivery rates (%)
	<34	35-39	≥40	<34	35-39	≥40	<34	35-39	≥40
Albania
Armemia	49.6	31.9	18.5	54.5	34.4	23.1	54.1	33.1	18.7
Austria
Belarus	47.9	42.7	9.4	39.6	35.0	27.6	31.4	26.4	13.3
Belgium	44.6	30.7	24.7	29.5	24.6	13.5	23.5	18.3	7.7
Bosnia-Herzegovina
Bulgaria
Croatia
Czech Republic
Denmark	33.5	33.9	32.6	28.9	24.6	14.2	21.7	13.2	4.3
Estonia	39.8	34.0	26.1	38.9	26.1	14.2	32.4	19.4	8.0
Finland	44.7	36.6	18.6	27.5	23.0	11.5	23.0	17.2	4.8
France	49.2	35.0	15.8	24.9	20.1	11.0	22.0	16.4	7.5
Germany	42.3	41.0	16.7	28.6	23.4	20.4	20.7	17.4	11.3
Greece	16.9	37.6	45.5	43.4	30.3	13.6	34.4	24.1	7.1
Hungary	26.7	36.5	36.8
Iceland	45.2	40.5	14.3	33.3	23.8	24.3	32.5	20.0	18.9
Italy	28.6	40.0	31.4	29.3	23.3	12.9	21.0	17.0	6.4
Kazakhstan	50.6	36.3	13.1	30.3	18.2	17.9	17.8	10.7	8.9
Latvia	55.1	29.8	15.1	28.8	26.6	32.5	21.9	19.0	20.0
Lithuania	41.0	33.6	25.4	68.0	43.9	12.9	36.0	29.3	11.3
Luxembourg	32.9	34.6	32.5	33.8	32.1	19.7	23.4	23.5	14.5
Malta
Moldova
Montenegro
North-Macedonia	41.6	31.7	26.7	47.3	38.1	18.9	14.9	15.0	1.1
Norway	50.2	34.6	15.3	28.4	24.4	12.4	25.2	19.6	9.2
Poland	61.3	31.2	7.5	28.1	31.0	11.4	23.5	23.4	5.7
Portugal	34.4	50.7	14.9	31.5	28.0	16.0	26.0	20.4	8.0
Romania	38.8	40.1	21.2	30.8	29.2	15.4	25.9	21.3	8.3
Russia	54.7	32.1	13.2	33.6	28.2	13.6	25.1	20.0	7.9
Serbia	35.6	42.5	21.9	36.5	35.5	15.6	34.6	25.8	12.5
Slovenia	44.2	36.6	19.2	39.0	29.2	13.4	33.6	23.0	8.8
Spain	27.8	52.2	20.1	28.2	26.6	17.9	23.6	19.8	9.8
Sweden	58.1	29.7	12.3	33.4	24.9	21.0	29.7	20.3	13.7
Switzerland	32.4	42.8	24.8	32.7	23.5	12.4	27.6	16.8	8.4
The Nederlands
Ukraine	77.1	18.4	4.5	35.5	38.8	18.9	27.9	32.2	13.5
UK	40.5	39.8	19.7	38.6	32.4	17.8	35.3	28.0	12.9
All*	45.1	36.6	18.3	31.5	25.9	15.0	25.3	19.7	8.7
All: percentage of cycles per age group is computed among all countries giving the distribution. Pregnancy and delivery rates are computed on the countries providing them.
