# Supplementary material for: ART in Europe, 2017: results generated from European registries by ESHRE
Source: Hum Reprod Open. 2021 Aug 5;2021(3):hoab026. doi: 10.1093/hropen/hoab026 (PMC8342033; doi:10.1093/hropen/hoab026)
Supplement: Supplementary_Table_S10_final [file supplementary_table_s10_final.xls]

## Sheet: SubTable_10 (2)
Supplementary Table SX Aspirations, pregnancy and delivery rates by age distribution (years) of women treated with ICSI in 2017.
Country	Aspirations (%)			Pregnancy rates (%)			Delivery rates (%)
	<34	35-39	≥40	<34	35-39	≥40	<34	35-39	≥40
Albania	63.8	20.0	16.2	44.8	38.1	5.9	40.3	19.0	0.0
Armemia	50.5	36.6	12.9	46.4	34.8	15.9	45.8	33.0	12.2
Austria
Belarus	50.5	37.8	11.7	37.6	35.6	24.3	28.7	25.6	14.1
Belgium	49.2	29.9	20.9	26.8	21.4	12.4	20.5	14.5	6.8
Bosnia-Herzegovina	51.5	35.4	13.1	37.3	27.4	15.5	28.5	19.6	9.1
Bulgaria
Croatia
Czech Republic	41.6	38.0	20.4	29.7	21.6	8.9	20.0	12.8	4.1
Denmark	49.9	30.6	19.6	30.4	20.2	12.3	24.4	13.2	4.2
Estonia	46.0	33.1	20.9	34.3	32.0	15.5	26.3	23.2	10.4
Finland	54.9	32.2	12.9	23.1	20.1	13.4	19.2	16.1	6.9
France	52.6	33.6	13.8	25.6	19.3	9.0	22.8	16.3	6.1
Germany	42.0	41.0	17.0	31.7	25.4	16.7	25.3	17.1	7.8
Greece	20.7	33.8	45.5	30.4	22.8	9.7	22.3	16.7	5.4
Hungary	29.5	37.1	33.3
Iceland	51.6	30.3	18.1	31.6	28.4	10.0	30.7	13.4	10.0
Italy	28.6	38.2	33.2	25.2	21.1	11.3	17.8	13.9	5.4
Kazakhstan	58.4	26.9	14.8	27.4	22.6	11.0	16.4	9.7	6.6
Latvia	49.4	32.9	17.7	29.4	33.6	20.7	24.1	22.4	8.5
Lithuania	50.0	34.6	15.4	39.7	27.7	28.6	19.1	12.8	9.5
Luxembourg	32.7	42.5	24.8	31.4	33.7	13.5	28.5	25.8	3.8
Malta
Moldova
Montenegro	36.3	35.1	28.5	32.5	23.3	15.2	25.8	17.8	11.6
North-Macedonia	43.2	30.3	26.5	45.5	31.3	14.4	40.5	26.0	8.0
Norway	53.2	34.1	12.7	27.4	22.1	12.4	24.3	19.1	8.3
Poland	52.1	33.1	14.7	30.5	25.9	12.9	19.0	15.4	7.2
Portugal	34.7	46.1	19.2	26.6	21.2	14.3	21.7	15.8	6.9
Romania	46.9	38.7	14.3	29.8	24.8	13.7	25.2	19.5	6.8
Russia	48.6	33.7	17.7	30.3	24.1	12.0	21.9	16.1	6.7
Serbia	36.5	43.2	20.3	29.6	37.5	13.3	29.6	25.0	13.3
Slovenia	45.9	34.7	19.4	27.4	24.1	12.8	24.0	18.2	7.8
Spain	29.8	47.3	22.8	25.8	23.2	11.7	20.8	16.8	6.4
Sweden	60.6	28.8	10.6	30.7	20.7	15.8	26.6	15.6	10.2
Switzerland	35.8	41.0	23.2	30.3	24.3	13.2	24.8	18.4	7.5
The Nederlands
Ukraine	52.2	30.0	17.8	25.4	22.7	14.1	18.3	21.2	11.0
UK	45.0	38.2	16.9	39.9	32.3	18.2	36.3	27.8	13.5
All*	42.1	37.1	20.8	29.2	23.3	12.2	22.9	16.8	6.7
