# Supplementary material for: ART in Europe, 2017: results generated from European registries by ESHRE
Source: Hum Reprod Open. 2021 Aug 5;2021(3):hoab026. doi: 10.1093/hropen/hoab026 (PMC8342033; doi:10.1093/hropen/hoab026)
Supplement: Supplementary_Table_S11_final [file supplementary_table_s11_final.xls]

## Sheet: SubTable_11 (2)
Supplementary Table SXI Thawings, pregnancy and delivery rates by age distribution (years) of women treated with FER in 2017.
Country	Thawings (%)			Pregnancy rates (%)			Delivery rates (%)
	<34	35-39	≥40	<34	35-39	≥40	<34	35-39	≥40
Albania	54.9	24.4	20.7	26.7	45.0	11.8	22.2	30.0	5.9
Armemia	49.0	32.4	18.5	39.0	35.6	32.8	37.2	28.8	29.6
Austria
Belarus	54.7	37.2	8.0	46.3	32.8	23.1	31.4	19.1	9.6
Belgium	60.4	27.2	12.4	29.9	25.6	16.9	21.5	17.2	9.2
Bosnia-Herzegovina	46.2	45.0	8.8	43.2	38.9	14.3	24.3	19.4	0.0
Bulgaria
Croatia	48.7	38.7	12.6	23.2	17.3	10.4	20.5	13.7	6.5
Czech Republic
Denmark	52.3	30.1	17.6	30.2	30.2	22.4	23.1	19.4	9.8
Estonia	49.0	35.1	16.0	31.0	29.8	14.1	22.0	17.9	10.6
Finland	48.9	35.7	15.4	35.7	30.0	21.4	28.6	21.9	12.3
France	64.8	27.3	7.9	24.7	21.4	13.1	21.1	17.5	9.1
Germany	47.7	39.2	13.2	29.3	25.8	18.6	20.2	17.2	10.0
Greece	28.5	39.3	32.2	53.2	44.8	33.2	30.6	26.6	15.7
Hungary	37.9	37.5	24.6	0.0
Iceland	50.2	31.5	18.4	49.3	34.5	34.7	41.0	26.2	18.4
Italy	38.1	41.0	20.9	32.8	30.2	21.0	24.1	20.4	12.5
Kazakhstan	60.2	25.2	14.6	56.4	41.3	32.3	30.8	21.9	16.7
Latvia	45.6	27.9	26.5	41.9	31.6	22.2	28.0	19.3	9.3
Lithuania	40.6	37.5	21.9	38.5	25.0	0.0	38.5	8.3	0.0
Luxembourg	46.4	34.5	19.1	32.7	31.1	17.1	19.6	18.9	8.5
Malta
Moldova
Montenegro	48.8	38.1	13.1	22.0	25.0	45.5	22.0	21.9	36.4
North-Macedonia	58.8	26.4	14.8	46.0	41.1	26.8	40.5	20.5	12.2
Norway	58.4	32.4	9.3	23.7	20.3	17.3	20.3	14.7	12.5
Poland	56.3	33.7	10.0	39.4	33.2	24.7	25.1	19.8	11.9
Portugal	39.7	41.7	18.6	39.6	33.1	22.5	30.9	24.7	12.1
Romania	53.6	35.2	11.2	36.5	33.3	19.6	28.7	27.0	14.1
Russia	55.4	30.3	14.3	44.3	37.6	30.2	31.8	25.3	18.1
Serbia	47.1	32.4	20.6	37.5	45.5	42.9
Slovenia	55.6	33.5	10.9	34.9	31.7	27.7	26.4	23.5	15.5
Spain	35.1	45.7	19.2	41.8	34.9	23.6	31.4	24.3	14.0
Sweden
Switzerland	37.3	43.0	19.7	31.8	24.6	14.5	23.0	17.5	8.6
The Nederlands
Ukraine	51.2	29.7	19.1	51.2	48.6	40.4	42.1	37.5	26.5
UK	44.9	39.2	15.9	39.6	36.5	24.2	35.4	31.4	18.7
All*	50.2	35.0	14.8	35.0	31.3	23.4	26.6	22.3	14.0
All: percentage of cycles per age group is computed among all countries giving the distribution. Pregnancy and delivery rates are computed on the countries providing them
