# Supplementary material for: ART in Europe, 2017: results generated from European registries by ESHRE
Source: Hum Reprod Open. 2021 Aug 5;2021(3):hoab026. doi: 10.1093/hropen/hoab026 (PMC8342033; doi:10.1093/hropen/hoab026)
Supplement: Supplementary_Table_S12_final [file supplementary_table_s12_final.xls]

## Sheet: SubTable_12 (3)
Supplementary Table SXII Transfers, pregnancy and delivery rates per transfer by age distribution (years) of women treated with ED in 2017.
Country	Transfers (%)			Pregnancy rates (%)			Delivery rates (%)
	<34	35-39	≥40	<34	35-39	≥40	<34	35-39	≥40
Albania	12.5	16.7	70.8	33.3	75.0	35.3	33.3	50.0	29.4
Armemia	12.6	25.5	61.9	62.1	51.3	38.0	55.2	48.7	30.3
Austria
Belarus	23.0	36.1	41.0	21.4	27.3	32.0	14.3	22.7	24.0
Belgium	27.3	21.1	51.6	28.0	27.0	28.1	18.4	16.0	18.2
Bosnia-Herzegovina
Bulgaria
Croatia
Czech Republic	10.3	22.7	67.0	42.0	44.3	41.2	22.5	22.3	19.0
Denmark	17.0	31.6	51.4	40.4	32.1	34.6	24.3	13.9	16.1
Estonia	10.2	19.9	69.9	50.0	37.2	35.8	36.4	23.3	31.8
Finland	16.1	22.8	61.1	36.5	36.7	32.2	26.9	23.8	21.3
France
Germany
Greece	4.8	14.1	81.2	72.3	65.7	49.0	46.6	38.7	30.8
Hungary
Iceland	18.5	23.1	58.5	41.7	40.0	52.6	33.3	26.7	42.1
Italy	5.2	14.4	80.5	30.7	35.1	34.4	21.1	20.1	22.2
Kazakhstan	17.6	21.8	60.7	45.9	44.6	40.7	17.5	16.3	14.2
Latvia	8.0	18.7	73.3	50.0	21.4	30.9	50.0	21.4	21.8
Lithuania
Luxembourg
Malta
Moldova
Montenegro
North-Macedonia	12.0	12.0	76.1	82.4	41.2	27.8	41.2	17.6	19.4
Norway
Poland	18.1	28.4	53.5	41.9	42.9	38.0	28.2	27.5	24.7
Portugal	5.9	20.6	73.5	46.1	47.0	46.7	23.7	31.2	31.2
Romania	13.8	31.0	55.2	0.0	33.3	50.0	0.0	22.2	43.8
Russia	20.8	26.2	53.0	48.0	45.5	43.7	34.7	32.1	29.6
Serbia
Slovenia	40.0	20.0	40.0	50.0	0.0	0.0	50.0	0.0	0.0
Spain	6.6	20.2	73.2	48.4	49.5	46.2	36.3	36.8	32.9
Sweden	50.2	34.5	15.4	29.9	45.7	36.6	22.4	35.9	31.7
Switzerland
The Nederlands
Ukraine	20.0	28.6	51.4	62.1	63.9	59.9	53.3	49.1	50.9
UK	20.1	20.7	59.2	43.6	42.5	40.7	37.6	37.7	35.7
All*	10.9	20.9	68.2	45.9	46.9	43.6	32.8	32.3	29.5
All: percentage of cycles per age group is computed among all countries giving the distribution. Pregnancy and delivery rates are computed on the countries providing them
