# Supplementary material for: ART in Europe, 2017: results generated from European registries by ESHRE
Source: Hum Reprod Open. 2021 Aug 5;2021(3):hoab026. doi: 10.1093/hropen/hoab026 (PMC8342033; doi:10.1093/hropen/hoab026)
Supplement: Supplementary_Table_S13_final [file supplementary_table_s13_final.xls]

## Sheet: SubTable_13 (3)
Supplementary Table SXIII Singleton, twin, and triplet deliveries after IVF and ICSI in 2017.
				Deliveries
Country	Clinical pregnancies	Documented pregnancy loss	Lost to follow-up	All	With known multiplicity	Singleton (n)	%	Twin (n)	%	Triplet	%
Albania	39	8	0	31	31	23	74.2	8	25.8	0	0.0
Armemia	451	11	5	435	435	393	90.3	42	9.7	0	0.0
Austria	2970	185	220	2565	2565	2312	90.1	247	9.6	6	0.2
Belarus	941	143	100	698	663	518	78.1	140	21.1	5	0.8
Belgium	3593	882	124	2587	2587	2392	92.5	194	7.5	1	0.0
Bosnia-Herzegovina	156	41	0	115	115	81	70.4	31	27.0	3	2.6
Bulgaria
Croatia		211
Czech Republic	3387	653	615	2119	2101	1966	93.6	133	6.3	2	0.1
Denmark	2809	541	456	1812	1809	1732	95.7	77	4.3	0	0.0
Estonia	529	131	1	397	397	346	87.2	50	12.6	1	0.3
Finland	889	201		688
France	13134			11268	11252	9926	88.2	1301	11.6	25	0.2
Germany	17976	3764	1399	12813	12813	9995	78.0	2726	21.3	92	0.7
Greece	3035	569	344	2122	2114	1693	80.1	417	19.7	4	0.2
Hungary
Iceland	132	18	0	114	114	110	96.5	4	3.5	0	0.0
Italy	9310	2030	1251	6029	6029	5092	84.5	914	15.2	23	0.4
Kazakhstan	1094	80	361	640	640	533	83.3	104	16.3	3	0.5
Latvia	223	57	5	161	151	135	89.4	16	10.6	0	0.0
Lithuania	425	22	315	88	79	55	69.6	21	26.6	3	3.8
Luxembourg	184	47	0	137	137	111	81.0	26	19.0	0	0.0
Malta	57	10	0	47	47	46	97.9	1	2.1	0	0.0
Moldova
Montenegro	140	31	0	109	109	77	70.6	30	27.5	2	1.8
North-Macedonia	752	93	100	559	559	510	91.2	49	8.8	0	0.0
Norway
Poland	3829	420	1041	2368	2148	1896	88.3	248	11.5	4	0.2
Portugal	1450	356	14	1080	1074	872	81.2	200	18.6	2	0.2
Romania	723	129	31	563	563	477	84.7	84	14.9	2	0.4
Russia	22814	4503	2148	16163	14860	12300	82.8	2494	16.8	66	0.4
Serbia	68	11	1	56	56	39	69.6	16	28.6	1	1.8
Slovenia	787	143	7	637	637	587	92.2	50	7.8	0	0.0
Spain	9710	2262	326	7122	7122	6000	84.2	1116	15.7	6	0.1
Sweden	3162	506	0	2656	2642	2548	96.4	93	3.5	1	0.0
Switzerland	1321	307	7	1007	1007	828	82.2	177	17.6	2	0.2
The Nederlands
Ukraine	2707	398	166	2143	2143	1779	83.0	363	16.9	1	0.0
UK	13357	1504	158	11695	11695	10457	89.4	1225	10.5	13	0.1
All*	122154	20267	9195	91024	88694	75829	85.5	12597	14.2	268	0.3
For the Bulgaria, Croatia, Hungary, Moldova, Norway and the Netherlands no data were available.
Multiplicity is not known for all deliveries: Belarus: 35, Czech republic: 18, Denmerk: 3,France: 16, Greece: 8, Latvia: 10, Lithuania: 9, Poland: 220, Portugal: 6, Russia: 1303 and Sweden: 14
