# Supplementary material for: ART in Europe, 2017: results generated from European registries by ESHRE
Source: Hum Reprod Open. 2021 Aug 5;2021(3):hoab026. doi: 10.1093/hropen/hoab026 (PMC8342033; doi:10.1093/hropen/hoab026)
Supplement: Supplementary_Table_S14_final [file supplementary_table_s14_final.xls]

## Sheet: SubTable_14 (2)
Supplementary TableS XIV Singleton, twin, triplet and quadruplet deliveries after FER in 2017.
				Deliveries
Country	Clinical pregnancies	Documented pregnancy loss	Lost to follow-up	All	With known multiplicity	Singleton (n)	%	Twin (n)	%	Triplet	%
Albania	23	5	1	17	17	17	100.0	0	0.0	0	0.0
Armemia	248	18	7	223	223	221	99.1	2	0.9	0	0.0
Austria	922	0	126	796
Belarus	259	52	43	164	164	147	89.6	16	9.8	1	0.6
Belgium	3491	956	113	2422	2422	2265	93.5	154	6.4	3	0.1
Bosnia-Herzegovina	31	15	0	16	16	12	75.0	4	25.0	0	0.0
Bulgaria
Croatia	470	87
Czech Republic	4133	882	791	2460	2444	2273	93.0	167	6.8	4	0.2
Denmark	1918	409	202	1307	1307	1276	97.6	31	2.4	0	0.0
Estonia	248	81	0	167	167	141	84.4	26	15.6	0	0.0
Finland	1125	276	0	849
France	8566	0	0	7189	7180	6658	92.7	520	7.2	2	0.0
Germany	7228	1717	703	4808	4808	4067	84.6	721	15.0	20	0.4
Greece	2254	426	571	1257	1250	966	77.3	282	22.6	2	0.2
Hungary
Iceland	112	26	0	86	86	85	98.8	1	1.2	0	0.0
Italy	5059	1173	400	3486	3486	3254	93.3	230	6.6	2	0.1
Kazakhstan	1158	257	428	640	638	528	82.8	102	16.0	8	1.3
Latvia	236	53	21	162	131	121	92.4	10	7.6	0	0.0
Lithuania	68	2	60	6	6	5	83.3	1	16.7	0	0.0
Luxembourg	125	51	0	74	74	68	91.9	6	8.1	0	0.0
Malta
Moldova
Montenegro	22	2	0	20	20	13	65.0	7	35.0	0	0.0
North-Macedonia	116	10	20	86	86	70	81.4	16	18.6	0	0.0
Norway
Poland	3720	524	908	2288	2121	1977	93.2	140	6.6	4	0.2
Portugal	781	186	20	575	571	490	85.8	80	14.0	1	0.2
Romania	486	77	25	384	384	327	85.2	56	14.6	1	0.3
Russia	14447	3141	1333	9973	8873	7516	84.7	1337	15.1	20	0.2
Serbia	14	0	14
Slovenia	470	121	4	345	345	319	92.5	26	7.5	0	0.0
Spain	9667	2370	492	6805	6805	5904	86.8	888	13.0	13	0.2
Sweden	2767	466	0	2301	2300	2249	97.8	51	2.2	0	0.0
Switzerland	1252	359	12	881	881	759	86.2	118	13.4	4	0.5
The Nederlands
Ukraine	4391	635	328	3428	3428	2710	79.1	712	20.8	6	0.2
UK	7348	858	117	6373	6373	5710	89.6	652	10.2	11	0.2
All*	83155	15235	6739	59588	56606	50148	88.6	6356	11.2	102	0.2
For Bulgaria, Croata, Hungary, Malta, Moldova, Norway and the Netherlands no data were available.
Multiplicity is not known for all deliveries: Czech Republic: 16, France: 9, Greece: 7, Kazakhstan: 2, Latvia: 31, Poland: 167, Portugal: 4, Russia: 1100 and Sweden: 1
