# Supplementary material for: ART in Europe, 2017: results generated from European registries by ESHRE
Source: Hum Reprod Open. 2021 Aug 5;2021(3):hoab026. doi: 10.1093/hropen/hoab026 (PMC8342033; doi:10.1093/hropen/hoab026)
Supplement: Supplementary_Table_S15_final [file supplementary_table_s15_final.xls]

## Sheet: SubTable_15 (2)
Supplementary Table SXV Weeks of gestation at delivery (%), according to multiplicity, in ART (fresh, FER and ED cycles together) 2017.
	Singleton						Twin						Triplet
Country	20-27w	28-32w	33-36w	37+w	Sum*	NA	20-27w	28-32w	33-36w	37+w	Sum*	NA	20-27w	28-32w	33-36w	37+w	Sum*	NA
Albania					0	0					0	0					0	0
Armemia	23.2	21.4	20.8	34.5	504	0	28.0	20.0	36.0	16.0	75	0					0	0
Austria	0.7	2.4	10.0	86.9	2312	0	2.8	26.7	50.2	20.2	247	0	16.7	66.7	16.7	0.0	6	0
Belarus	1.4	6.0	29.0	63.5	348	0	2.2	11.0	82.4	4.4	91	0	0.0	66.7	33.3	0.0	3	0
Belgium	0.7	1.3	7.8	90.3	4919	31	3.0	8.1	48.1	40.8	370	3	0.0	60.0	40.0	0.0	5	0
Bosnia-Herzegovina	11.3	52.1	28.2	8.5	71	0	12.5	50.0	34.4	3.1	32	0	0.0	33.3	66.7	0.0	3	0
Bulgaria
Croatia
Czech Republic
Denmark
Estonia
Finland	0.5	0.9	6.9	91.7	1617	20	1.9	15.4	36.5	46.2	52	0
France
Germany	1.3	1.9	8.7	88.2	14062	0	4.6	11.2	40.6	43.2	3447	0	11.6	3.6	26.8	58.0	112	0
Greece	0.1	0.2	13.0	86.7	1166	309	0.7	2.2	58.8	38.3	277	51	0.0	0.0	100.0	0.0	2	0
Hungary
Iceland	0.9	2.3	6.0	90.8	217	2	0.0	20.0	40.0	40.0	5	0
Italy						9252						1300						26
Kazakhstan
Latvia
Lithuania	0.0	3.4	17.2	79.3	29	14	0.0	0.0	14.3	85.7	7	8	0.0	0.0	0.0	100.0	1	1
Luxembourg
Malta						46						1
Moldova
Montenegro	1.1	2.2	9.9	86.8	91	0	2.8	11.1	36.1	50.0	36	0	0.0	0.0	100.0	0.0	2	0
North-Macedonia
Norway
Poland	2.1	6.2	13.2	78.5	3901	783	3.4	19.0	50.0	23.3	352	105	22.2	55.6	22.2	0.0	9	1
Portugal	0.5	1.3	11.4	86.8	1742	4	4.5	12.7	54.5	28.3	332	0	0.0	100.0	0.0	0.0	4	0
Romania
Russia	1.4	3.6	11.2	83.9	21203	551	3.1	7.2	31.1	58.2	4068	96	9.0	24.7	50.6	15.7	89	2
Serbia	0.0	0.0	7.7	92.3	39	0	0.0	0.0	43.8	56.3	16	0	0.0	100.0	0.0	0.0	1	0
Slovenia	1.5	1.2	8.0	89.2	725	7	3.6	8.9	58.9	28.6	56	3					0	0
Spain	0.6	1.7	11.1	86.5	18460	862	2.6	10.6	42.6	43.8	3019	99	15.6	28.1	53.1	3.1	32	2
Sweden
Switzerland	0.8	1.8	9.2	88.3	1587	0	3.4	13.2	49.2	33.6	295	0	0.0	50.0	50.0	0.0	6	0
The Nederlands
Ukraine
UK	0.8	1.5	6.9	90.8	17854	44	2.5	10.4	46.0	41.1	2030	7	12.0	28.0	60.0	0.0	25	0
All*	1.1	2.4	9.8	86.6	90893	11879	3.4	10.3	40.8	45.2	14808	1672	10.7	21.7	40.7	27.0	300	32
*Sum: sum of deliveries with data on term date. Percentages are computed on those deliveries. NA: deliveries with unknown term.
