# Supplementary material for: ART in Europe, 2017: results generated from European registries by ESHRE
Source: Hum Reprod Open. 2021 Aug 5;2021(3):hoab026. doi: 10.1093/hropen/hoab026 (PMC8342033; doi:10.1093/hropen/hoab026)
Supplement: Supplementary_Table_S16_final [file supplementary_table_s16_final.xls]

## Sheet: SubTable_16 (2)
Supplementary Table SXVI Complications and fetal reductions in 2017.
			Complications to oocyte retrieval
Country	Cycles	OHSS	All	Bleeding	Infection	Other	Maternal death	Fetal reduction
Albania	214	0	0	0	0	0	0	0
Armemia	2304	12	21	21	0	0
Austria	10019	0	0	0	0	0
Belarus	3542	12	3	3	0	0	0
Belgium	31537	68	146	25	18	103	0	90
Bosnia-Herzegovina	162	0	0	0	0	0
Bulgaria	7158	0	4	2	2	0	0	34
Croatia	7221	0	6	5	1	0	0
Czech Republic	34792	28	3	3	0	0		27
Denmark	17544	26	9	0	9	0
Estonia	2959	5	2	1	1	0	0	7
Finland	8587	0	0	0	0	0
France	108820	217	96	68	26	2	0
Germany	99466	193	657	523	17	117
Greece	27547	14	5	5	0	0	0	12
Hungary	5431	14	1	0	1	0	0	37
Iceland	812	0	0	0	0	0
Italy	79683	123	65	63	2	0
Kazakhstan	10102	0	0	0	0	0
Latvia	1571	10	0	0	0	0	0	0
Lithuania	584	3	0	0	0	0	0	0
Luxembourg	1146	2	1	1	0	0	0	0
Malta	386	5	0	0	0	0	0	0
Moldova	1306	4	6	5	0	1		15
Montenegro	666	0	0	0	0	0		1
North-Macedonia	2940	19	31	25	3	3	0	2
Norway	11436	48	14	4	6	4
Poland	27807	38	18	17	0	1
Portugal	10264	10	6	1	0	5	0	1
Romania	4397	4	0	0	0	0		5
Russia	137211	744	177	174	3	0	0	44
Serbia	257	6	1	0	1	0	0	0
Slovenia	4639	10	6	6	0	0	0	0
Spain	125592	149	157	73	12	72	1	82
Sweden	19870	60	24	10	9	5	0	2
Switzerland	11019	3	6	6	0	0	0	12
The Nederlands	27957	0	0	0	0	0
Ukraine	23608	12	19	18	1	0		14
UK	69947	0	0	0	0	0		214
All*	940503	1839	1484	1059	112	313	1	599
OHSS: ovarian hyperstimulation syndrome
No details on maternal death Spain
