# Supplementary material for: ART in Europe, 2017: results generated from European registries by ESHRE
Source: Hum Reprod Open. 2021 Aug 5;2021(3):hoab026. doi: 10.1093/hropen/hoab026 (PMC8342033; doi:10.1093/hropen/hoab026)
Supplement: Supplementary_Table_S17_final [file supplementary_table_s17_final.xls]

## Sheet: SubTable_17 (2)
Supplementary Table SXVII IUI with husband semen (IUI-H) in 2017.
Country	Cycles			Deliveries						Singleton						Twin						Triplet
	≥34	35-39	≥40	≥34		35-39		≥40		≥34		35-39		≥40		≥34		35-39		≥40		≥34		35-39		≥40
	n	n	n	n	%	n	%	n	%	n	%	n	%	n	%	n	%	n	%	n	%	n	%	n	%	n	%
Albania	49	7	1	4	8.2	0	0.0	0	0.0	2	50.0	0		0		2	50.0	0		0		0	0.0	0		0
Armemia	489	339	192	147	30.1	78	23.0	24	12.5	129	95.6	57	95.0	15	100.0	6	4.4	3	5.0	0	0.0	0	0.0	0	0.0	0	0.0
Austria
Belarus	675	512	77	76	11.3	32	6.3	3	3.9	64	92.8	22	88.0	3	100.0	5	7.2	3	12.0	0	0.0	0	0.0	0	0.0	0	0.0
Belgium	7978	2715	1199	614	7.7	149	5.5	17	1.4	585	95.4	139	93.3	16	94.1	27	4.4	10	6.7	1	5.9	1	0.2	0	0.0	0	0.0
Bosnia-Herzegovina	123	63	7	11	8.9	3	4.8	0	0.0	10	90.1	3	100.0			1	9.1	0	0.0			0	0.0	0	0.0
Bulgaria
Croatia	1022	511	107	101	9.9	41	8.0	4	3.7	101	100.0	41	100.0	4	100.0	0	0.0	0	0.0	0	0.0	0	0.0	0	0.0	0	0.0
Czech Republic
Denmark	7209	2557	864	900	12.5	217	8.5	42	4.9	793	88.1	201	92.6	38	90.5	106	11.8	16	7.4	4	9.5	1	0.1	0	0.0	0	0.0
Estonia	53	26	7	5	9.4	2	7.7	0	0.0	5	100.0	2	100.0			0	0.0	0	0.0	0		0	0.0	0	0.0
Finland	1776	581	76	170	9.6	52	9.0	1	1.3
France
Germany
Greece	1373	1376	571	76	5.5	71	5.2	6	1.1	74	97.4	70	98.6	6	100.0	2	2.6	1	1.4	0	0.0	0	0.0	0	0.0	0	0.0
Hungary
Iceland	17	4	1	2	11.8	1	25.0	0	0.0	2	100.0	1	100.0			0	0.0	0	0.0			0	0.0	0	0.0
Italy	7614	7101	3973	675	8.9	495	7.0	116	2.9	610	90.4	456	92.1	114	98.3	59	8.7	38	7.7	2	1.7	6	0.9	1	0.2	0	0.0
Kazakhstan
Latvia	18	96	6	1	5.6	4	4.2	0	0.0	0	0.0	4	100.0			0	0.0	0	0.0			0	0.0	0	0.0
Lithuania
Luxembourg	175	121	26	32	18.3	13	10.7	0	0.0	32	100.0	12	92.3			0	0.0	1	7.7			0	0.0	0	0.0
Malta
Moldova
Montenegro	141	54	6	11	7.8	3	5.6	0	0.0	9	81.8	3	100.0			1	9.1	0	0.0			1	9.1	0	0.0
North-Macedonia	836	300	80	79	9.4	17	5.7	3	3.8	76	96.2	17	100.0	3	100.0	3	3.8	0	0.0	0	0.0	0	0.0	0	0.0	0	0.0
Norway	177	66	35	14	7.9	5	7.6	1	2.9	14	100.0	4	80.0	1	100.0	0	0.0	1	20.0	0	0.0	0	0.0	0	0.0	0	0.0
Poland	6893	3582	943	477	6.9	181	5.1	30	3.2	447	93.7	172	95.0	29	96.7	28	5.9	9	5.0	1	3.3	2	0.4	0	0.0	0	0.0
Portugal	962	794	367	114	11.9	61	7.7	12	3.3	101	88.6	56	91.8	11	91.7	12	10.5	5	8.2	1	8.3	1	0.9	0	0.0	0	0.0
Romania	860	428	76	61	7.1	25	5.8	3	3.9	52	98.1	22	100.0	1	50.0	1	1.9	0	0.0	1	50.0	0	0.0	0	0.0	0	0.0
Russia	5395	1931	531	516	9.6	156	8.1	36	6.8	484	94.0	146	94.8	32	88.9	28	5.4	8	5.2	4	11.1	3	0.6	0	0.0	0	0.0
Serbia	222	141	71	16	7.2	11	7.8	0	0.0	16	100.0	10	90.9			0	0.0	1	9.1			0	0.0	0	0.0
Slovenia	507	81	3	41	8.1	3	3.7	0	0.0	39	95.1	3	100.0			2	4.9	0	0.0			0	0.0	0	0.0
Spain	11644	9686	869	1215	10.4	868	9.0	39	4.5	1092	89.9	776	89.4	38	97.4	117	9.6	91	10.5	1	2.6	6	0.5	1	0.1	0	0.0
Sweden
Switzerland
The Nederlands
Ukraine	1033	542	61	100	9.7	43	7.9	2	3.3	95	95.0	42	97.7	2	100.0	5	5.0	1	2.3	0	0.0	0	0.0	0	0.0	0	0.0
UK	2210	1454	593
All*	59451	35068	10742	5458	9.2	2531	7.2	339	3.2	4832	91.9	2259	92.2	313	95.4	405	7.7	188	7.7	15	4.6	21	0.4	2	0.1	0	0.0
Percentages of singleton, twin and triplet deliveries are counted on the total number of deliveries with known multiplicity
