# Supplementary material for: ART in Europe, 2017: results generated from European registries by ESHRE
Source: Hum Reprod Open. 2021 Aug 5;2021(3):hoab026. doi: 10.1093/hropen/hoab026 (PMC8342033; doi:10.1093/hropen/hoab026)
Supplement: Supplementary_Table_S18_final [file supplementary_table_s18_final.xls]

## Sheet: SubTable_18 (2)
Supplementary Table SXVIII IUI with donor semen (IUI-D) in 2017.
Country	Cycles			Deliveries						Singleton						Twin						Triplet
	≥34	35-39	≥40	≥34		35-39		≥40		≥34		35-39		≥40		≥34		35-39		≥40		≥34		35-39		≥40
	n	n	n	n	%	n	%	n	%	n	%	n	%	n	%	n	%	n	%	n	%	n	%	n	%	n	%
Albania
Armemia	57	84	66	45	78.9	30	35.7	12	18.2	30	83.3	21	100.0	6	100.0	6	16.7	0	0.0	0	0.0	0	0.0	0	0.0	0	0.0
Austria
Belarus	12	30	0	2	16.7	2	6.7	0		2	100.0	2	100.0
Belgium	4867	2800	1092	603	12.4	256	9.1	43	3.9	579	96.0	247	96.5	41	95.3	23	3.8	9	3.5	2	4.7	1	0.2	0	0.0	0	0.0
Bosnia-Herzegovina
Bulgaria
Croatia
Czech Republic
Denmark	3632	3871	1617	301	8.3	207	5.3	31	1.9	283	94.0	196	94.7	28	90.3	17	5.6	11	5.3	3	9.7	1	0.3	0	0.0	0	0.0
Estonia	66	58	29	5	7.6	3	5.2	0	0.0	5	100.0	3	100.0
Finland	518	307	116	75	14.5	34	11.1	8	6.9
France
Germany
Greece	99	135	102	13	13.1	17	12.6	4	3.9	13	100.0	13	100.0	2	100.0	0	0.0	0	0.0	0	0.0	0	0.0	0	0.0	0	0.0
Hungary
Iceland	91	69	16	19	20.9	4	5.8	1	6.3	19	100.0	4	100.0	1	100.0	0	0.0	0	0.0	0	0.0	0	0.0	0	0.0	0	0.0
Italy				73		32		5		64	87.7	25	78.1	5	100.0	8	11.0	7	21.9	0	0.0	1	1.4	0	0.0	0	0.0
Kazakhstan
Latvia	9	48	12	0	0.0	3	6.3	0	0.0	0		3	100.0
Lithuania	4	0	0	1	25.0	0		0		1	100.0
Luxembourg	39	50	16	5	12.8	4	8.0	0	0.0	5	100.0	4	100.0
Malta
Moldova
Montenegro
Nort-Macedonia	80	20	20	15	18.8	5	25.0	1	5.0	15	100.0	5	100.0	1	100.0	0	0.0	0	0.0	0	0.0	0	0.0	0	0.0	0	0.0
Norway	500	218	18	81	16.2	23	10.6	2	11.1	78	96.3	23	100.0	2	100.0	3	3.7	0	0.0	0	0.0	0	0.0	0	0.0	0	0.0
Poland	1247	574	174	156	12.5	53	9.2	9	5.2	152	97.4	50	94.3	9	100.0	4	2.6	3	5.7	0	0.0	0	0.0	0	0.0	0	0.0
Portugal	164	162	79	50	30.5	19	11.7	3	3.8	41	83.7	18	94.7	1	33.3	7	14.3	1	5.3	2	66.7	1	2.0	0	0.0	0	0.0
Romania	47	55	18	11	23.4	4	7.3	0	0.0	10	90.9	4	100.0			1	9.1	0	0.0			0	0.0	0	0.0
Russia	1612	1181	408	235	14.6	125	10.6	16	3.9	215	91.5	118	94.4	15	93.8	20	8.5	6	4.8	1	6.3	0	0.0	1	0.8	0	0.0
Serbia
Slovenia
Spain	5404	5779	1582	993	18.4	826	14.3	96	6.1	890	89.6	749	90.7	89	92.7	102	10.3	76	9.2	7	7.3	1	0.1	1	0.1	0	0.0
Sweden	1132	586	100	211	18.6	65	11.1	5	5.0	202	95.7	63	96.9	5	100.0	9	4.3	2	3.1	0	0.0	0	0.0	0	0.0	0	0.0
Switzerland
The Nederlands
Ukraine	235	101	12	33	14.0	7	6.9	1	8.3	31	93.9	6	85.7	1	100.0	2	6.1	1	14.3	0	0.0	0	0.0	0	0.0	0	0.0
UK	2652	2119	819	494	18.6	289	13.6	33	4.0	467	94.5	277	95.8	31	93.9	26	5.3	11	3.8	2	6.1	1	0.2	1	0.3	0	0.0
All*	22467	18247	6296	3421	14.9	2008	10.8	270	4.2	3102	93.0	1831	93.4	237	93.3	228	6.8	127	6.5	17	6.7	6	0.2	3	0.2	0	0.0
Percentages of singleton, twin and triplet deliveries are counted on the total number of deliveries with known multiplicity
