# Supplementary material for: ART in Europe, 2017: results generated from European registries by ESHRE
Source: Hum Reprod Open. 2021 Aug 5;2021(3):hoab026. doi: 10.1093/hropen/hoab026 (PMC8342033; doi:10.1093/hropen/hoab026)
Supplement: Supplementary_Table_S19_final [file supplementary_table_s19_final.xls]

## Sheet: SubTable_19 (2)
Supplementary Table SXIX The sum of fresh and FER (“cumulative”) delivery rates in 2017.
Country	Aspirations	Deliveries	Multiple deliveries	Thawings	Deliveries	Multiple deliveries	Deliveries	Deliveries	Multiple deliveries
	IVF and ICSI	Fresh cycles	Fresh cycles	FER	FER	FER	Fresh cycles Per aspirations cycle (%)	Fresh and FER Per aspirations cycle (%)	Fresh and FER Per total delivery (%)
Albania	105	31	8	82	17	0	29.5	45.7	16.7
Armemia	1128	435	42	675	223	2	38.6	58.3	6.7
Austria	7000	1769	253	2801	796	0	25.3	36.6	9.9
Belarus	2628	698	145	663	164	17	26.6	32.8	18.8
Belgium	15952	2587	195	12881	2422	157	16.2	31.4	7.0
Bosnia-Herzegovina		115	34	80	16	4			29.0
Bulgaria	4955	758		1365	288		15.3	21.1
Croatia		860		1389	383
Czech Republic	15122	2119	135	13907	2460	171	14.0	30.3	6.7
Denmark	12184	1812	77		1307	31	14.9	25.6	3.5
Estonia	1819	397	51	890	167	26	21.8	31.0	13.7
Finland	4020	688		3584	849		17.1	38.2
France	62180	11268	1326	37469	7189	522	18.1	29.7	10.0
Germany	68634	12813	2818	27234	4808	741	18.7	25.7	20.2
Greece	15754	2122	421	5192	1257	284	13.5	21.4	20.9
Hungary	5329
Iceland	480	114	4	267	86	1	23.8	41.7	2.5
Italy	47911	6029	937	17281	3486	232	12.6	19.9	12.3
Kazakhstan	4782	640	107	2416	640	110	13.4	26.8	17.0
Latvia	846	161	16	549	162	10	19.0	38.2	8.0
Lithuania			24	187	6	1
Luxembourg	653	137	26	429	74	6	21.0	32.3	15.2
Malta	221		1
Moldova	891	220		346	74		24.7	33.0
Montenegro	575	109	32	84	20	7	19.0	22.4	30.2
North-Macedonia	2270	559	49	277	86	16	24.6	28.4	10.1
Norway	6615	1369		4476	795		20.7	32.7
Poland	14388	2368	252	10390	2288	144	16.5	32.4	8.5
Portugal	6011	1080	202	2317	575	81	18.0	27.5	17.1
Romania	2769	563	86	1452	384	57	20.3	34.2	15.1
Russia	84775	16163	2560	35979	9973	1357	19.1	30.8	15.0
Serbia	220	56	17	34			25.5	25.5	30.4
Slovenia	3057	637	50	1422	345	26	20.8	32.1	7.7
Spain	44438	7122	1122	27690	6805	901	16.0	31.3	14.5
Sweden	11363	2656	94	7006	2301	51	23.4	43.6	2.9
Switzerland	5536	1007	179	4944	881	122	18.2	34.1	15.9
The Nederlands	12036	2880		13469	2187		23.9	42.1
Ukraine	11516	2143	364	9080	3428	718	18.6	48.4	19.4
UK	40811	11695	1238	20443	6373	663	28.7	44.3	10.5
All*	519046	96180	12865	268750	63315	6458	18.5	30.8	13.0
