# Supplementary material for: ART in Europe, 2017: results generated from European registries by ESHRE
Source: Hum Reprod Open. 2021 Aug 5;2021(3):hoab026. doi: 10.1093/hropen/hoab026 (PMC8342033; doi:10.1093/hropen/hoab026)
Supplement: Supplementary_Table_S20_final [file supplementary_table_s20_final.xlsx]

## Sheet: Sheet1
Supplementary Table SXX Fertility preservation in 2017.
Country	Pre-pubertal ovarian tissue collection and cryopreservation			Post-pubertal ovarian tissue collection and cryopreservation			Oocyte cryopreservation			Pre-pubertal testicular tissue collection and cryopreservation			Post-pubertal testicular tissue collection and cryopreservation			Ejaculated sperm collection and cryopreservation			Epididymal sperm collection and cryopreservation
	N of interventions	Reason for preservation	Used through	N of interventions	Reason for preservation	Used through	N of interventions	Reason for preservation	Used through	N of interventions	Reason for preservation	Used through	N of interventions	Reason for preservation	Used through	N of interventions	Reason for preservation	Used through	N of interventions	Reason for preservation	Used through
Albania	0			0			1	Non-medical		0			0			19	Medical + non-Medical	ART	12	Medical + non-medical	ART
Armenia							9	Medical	ART							44	Medical	ART + IUI	3	Medical	ART
Austria		Medical			Medical			Medical			Medical			Medical + non-medical			Medical + non-Medical			Medical + non-medical
Belarus							5	Medical	ART				28	Medical	ART	96	Medical	ART	2	Medical	ART
Belgium	4	Medical		23	Medical		34	Medical		3	Medical		3	Medical		153	Medical		0
Bosnia-Herzegovina	0			0			2	Medical		0			120	Medical	ART	60	Medical	ART + IUI	5	Medical	ART
France				346	Medical	Transplantation +transplantation followed by ART	1666	Medical	ART	123	Medical					5339	Medical	IUI
Italy	13	Medical		125	Medical	Transplantation	346	Medical	ART							1318	Medical	ART + IUI
Lithuania				7	Medical		4	Medical								36	Medical
Poland				26	Medical		294	Medical + non-medical	ART	1	Medical		39	Medical	ART	1801	Medical + non-Medical	ART + IUI	46	Medical	ART
Portugal	0			3			194	Medical + non-medical		0			38	Medical + non-Medical		261	Medical + non-Medical		0
Serbia	0			3	Medical		3	Medical		0			0			17	Medical		0
Slovenia	0			3	Medical		37	Medical	ART	0			71	Medical	ART	175	Medical	ART	0
Spain				21	Medical + non-medical	Transplantation	3989	Medical + non-medical	ART				120	Medical + non-Medical	ART	1793	Medical + non-Medical	ART
